# Supplementary material for: Quantitative Trait Locus Mapping and Candidate Gene Analysis for Verticillium Wilt Resistance Using Gossypium barbadense Chromosomal Segment Introgressed Line
Source: Front Plant Sci. 2018 May 30;9:682. doi: 10.3389/fpls.2018.00682 (PMC5988901; doi:10.3389/fpls.2018.00682)
Supplement: Supplementary file 1 [file Table_1.XLSX]

## Sheet: Sheet1
Supplementary Table 1. The primers for the quantitative RT-PCR.
Gene ID	Description	Forward Primer 5'-3'	Reverse Primer 5'-3'	Product Size
GOBAR_DD22697	Ran bp2 nzf zinc finger-like superfamily protein isoform partial	CTGAGGGAAGCTGGAAGTGT	ACGCTGGACGACGACTCTG	282
GOBAR_DD22703	Chaperone protein dnaj-related	CTGGTGCCGTCTTAGTCAAAT	AGACCCACCACAACTGCTACA	185
GOBAR_DD22704	REF SRPP-like protein at1g67360	GCCAAAGCTAAGCAAGCAATT	CAGCAACCGAGTGGAAAGC	208
GOBAR_DD22705	Cytochrome p450 78a5-like	GGTTCTTCGACTACACCCACC	GTTGTCGGGAGCCATTTGA	330
GOBAR_DD35897	b-zip transcription isoform 2	CCGTCTCCATCTTCTGGTTCT	CCAACATTATTGCCACTTGAT	116
GOBAR_DD35466	Transmembrane protein	GGTGCTGCTGTTGTAACTCCC	TGAAGTTTATGAGATGGGGAAGA	170
GOBAR_DD35468	Histone H1-like	GAGAAACAAGAACCTCGGATGA	CGTAACGGAGCAATCAAACC	192
GOBAR_DD29981	zz-type zinc finger-containing protein isoform 2	CCGTATCTGTCAATGAGGAGG	AAGATCACTTACTGCCTTGTTGAG	212
GOBAR_DD30817	probable receptor-like protein kinase at1g67000-like	CATTTCGGCTCAATACCTGC	GAGAACCAATGTTGCGAAGAA	160
GOBAR_DD30820	6-phosphogluconate decarboxylating 3	GAATGAAAGGTACTGGGAAAT	CTACATCAGCCATGACACCA	174
GOBAR_DD30825	Cytochrome p450	F:TAGCACTTCACCATGACCCTC	R:ATCAGAACTTCAGGCATCACCC	120
