# Supplementary material for: Quantitative Trait Locus Mapping and Candidate Gene Analysis for Verticillium Wilt Resistance Using Gossypium barbadense Chromosomal Segment Introgressed Line
Source: Front Plant Sci. 2018 May 30;9:682. doi: 10.3389/fpls.2018.00682 (PMC5988901; doi:10.3389/fpls.2018.00682)
Supplement: Supplementary file 2 [file Table_2.XLSX]

## Sheet: Sheet1
Supplementary Table 2. The primer pairs sequence with restriction site for the construction of VIGS vectors.
Primer sequence 5'-3'	Restriction site	Product Size
F:TCTAGAGGGAAAGCTCGTTTTGCCTG	XbaI	379	Primer pairs with restriction site for the construction of pTRV2: GbCYP450 vector
R:GGATCCATCAGAACTTCAGGCATCACCC	BamHI
F:GAATTCCTTACTACTCTTGATCCTTTG	EcoRI	383	Primer pairs with restriction site for the construction of pTRV2: GbTMEM214 vector
R:GGATCCTGAAGTTTATGAGATGGGGAA	BamHI
F:GAATTCGGCAGTTTCATGCAAATC	EcoRI	386	Primer pairs with restriction site for the construction of pTRV2: GbRLK vector
R:GGATCCCTCAGGTAATAGCATCTC	BamHI
