# Supplementary material for: Quantitative Trait Locus Mapping and Candidate Gene Analysis for Verticillium Wilt Resistance Using Gossypium barbadense Chromosomal Segment Introgressed Line
Source: Front Plant Sci. 2018 May 30;9:682. doi: 10.3389/fpls.2018.00682 (PMC5988901; doi:10.3389/fpls.2018.00682)
Supplement: Supplementary file 3 [file Table_3.XLSX]

## Sheet: Sheet1
Supplementary Table 3. The information of the SSR primers in the D04 (Chr 22) group of G. hirsutum×G. barbadense maps (Zhao et al., 2012).
Primer NO.	Genetic distance	Sequence of forword primer (5'-3')	Sequence of reverse primer (5'-3')
NAU476	5.92	TCCATGGACCCAGAAGAAGA	TCAGTCTGCAACTCTTCCACA
NAU3392	11.076	ATTATTGCCATTTGCCATTC	CCTCTTGTGGAAGTTGCTCT
NAU6992	12.835	AATTATATGACAGGTTGGTT	ATTATAGCTCACACAGATGG
NAU6993	14.047	ATGAAACAAAAGAAATGTGT	ATTATAGCTCACACAGATGG
NAU3791	16.738	AGTTTCTGAATCCCATTCCA	TACGTTCCATTTTCATGACG
cgr6409	18.335	CACATGTTCGTTATGGCATTG	CAAACAACTACAGAAGCTCA
JESPR220	21.54	CGAGGAAGAAATGAGGTTGG	CTAAGAACCAACATGTGAGACC
NAU5294	25.432	CTTTCTTGCTCCTTCCCATA	GAGAAAGGGTGAGTTTGGTG
NAU7290	26.479	GGCTGAAAGGAAACGAAGAG	CTCCAAGCACTGTTGCCTTA
NAU2291	31.677	CCCATGATCAAAAGACAACA	GCTTAAAGATCGAGGACGAA
NAU3437	34.306	TTTCCCCCTAAATTGAATGA	CTGATCAAGATGACGACGAC
NAU7579	41.305	AAATGCGTCGGACATGAGTA	GCCTCTTACAGAACATGCCA
cgr6791	42.551	GCGTCATTCGCTTTGACAAC	TACTCGAGCCGGAGAAGAAC
cgr5566	42.62	GCAGAAGAAGAACAGCCGTC	GGAGGTGTCTCCGAAATGG
JESPR6	47.353	CTAAACCCTAAACACAATATCTCC	CATTATAAGGTCCCCAATGTC
NAU2162	50.244	ACACAAAAACCCAAAGGAAA	CACGAGTGTCCTTGCTACAG
BNL4049	51.269	AGCTGTGGAACCAATTGACC	ATATCATTTTACTACTGCTTTTGTGTG
NAU2477	52.763	CACGAGTGTCCTTGCTACAG	ACACAAAAACCCAAAGGAAA
NAU3546	53.429	AAACCCTTTCACTTGGGATA	ATGGACGATGTTTCATTTCA
BNL358	55.789	ATTAATTGCACCAGACATCCC	AAATCTTGGTTTTGAGATTTTCA
cgr5650	56.715	TGACTTCCTGCGCTATGTTG	CCGACCCATGTTAAGCACAT
NAU2363	57.576	GAACATATCAGCAGCAGCAT	GACGAGAAGGAAAAACCTCA
NAU5643	58.221	CACGAGGCACTATACTTGCTA	AAGCAGAAGGAAGAACAAGC
NAU6240	59.025	ATAAGGTCCCCAATGTCTCA	CCCTCTCTCTATTTCGCTTCT
NAU3508	59.86	CCACCAAAGAGCAAGACTTT	AGCTCAGAAACAAGGCAAAC
NAU2945	60.854	GTCAGAAGAGGGAGCTGGTA	AACATCCATCCCTTCTGTTC
NAU3738	61.964	CTGCACAGAATCCTCAGAGA	GTCCGTACATGTTTCAACGA
NAU3323	62.956	AAAACATGCAGCCATACAAG	CGTATGGATGCTTAGGGAAC
NAU7354	63.11	CAGGTTGGACCCTAGGAAAA	ATGTAGTGCCAGCAACAAGC
JESPR235	63.326	GAGCAAGGATGAGGAACGAG	CAAATTACTCAAGTGTCCCATCTC
cgr5150	64.116	GCTCCAATTTCCTCTTCTTTG	CCTCTCAGGATTCTTCTTGATTTC
NAU2302	64.229	CAAACCGTCAAATGAGACAA	GCCTCTAAGGGTCCCTACTC
NAU2376	64.436	ATGCGCTCTATGGAAAAATC	TGGAAGAGGATGCTTTTAGG
NAU5046	64.654	CTTCCCTCCTCTGTCTCTCA	GAGAGAGGGGAAAGTTAGGG
NAU3824	64.829	ATGGCGTATAGCTGGGTTAG	CAGAAGACCATAAGATATGA
NAU2471	64.861	ACTGCAATGCTTTCACTCAT	GTGCTTGGGTTTTCTCTGTT
NAU5099	65.008	GCTGTGAGTTTGTGCTTTCC	GACAGAACTCTGGAGCGAAT
cgr5610	65.299	ATGCTCTGCCATGACTGTGA	AGCAAGTTCAACCACCGAAG
NAU6237	65.419	AGTTTATAAAACGTGCTCATGC	GCCCTTTTTCATAACTTTCA
NAU2783	65.664	CCATAGTGGGCAACAAATTA	ATCCCCAGCAATCAACTTTA
BNL3368	65.891	TAGAACACGGGGGAAAACAG	CATTGAAACCCCATCAAAGG
Gh166	66.061	CAGTTAACTCTTGCATTCAACAGG	CTCCTTCCTCGTTATCGGTC
MUCS271	66.179	GAGTTGGCTAAAAACGCTGC	ACCCTTGTCAACCTTGATGC
NAU5894	66.22	GGGTTAACAAGCAATTCACA	TAGCTTTTTGGGCTTACTCG
NAU2782	66.393	GCCAAACTAGCCACAAAACT	TAGCCTTCCTGTCCCATTTA
NAU3103	66.394	ACAGGTCCCCCACGAACT	CACCTACTGCTTGCCCTTAG
NAU3825	66.402	TCTGTTGGCATCGCAGAG	TTAACGACAATTCCATCGTG
NAU6166	66.411	AATTTACGCGGTAAAATTGC	AAGTCGTTCCAAACATACCC
NAU2955	66.43	ACATTTGCAACAGCAACAAC	GCTGAATTCATTCCTGATCC
STV191	66.487	ACTAAATGGCCAAACTAGCCACAA	CTTTTGGTGAAGGAGTGGAGCTTA
NAU3942	66.594	GCTTTGCATTTTGATCCTTT	CTGCATCTCCATGACTTCTG
NAU3514	66.851	CCCTAGGTTCATCCTTAGCA	TATAAGGCCTTCAGCTGTCC
NAU6286	67.022	CAACCCAATACAAAACATGG	AACAAATGCTCCAACCAAAT
NAU6578	67.361	TCAAGGGTATTTTGGTCCAC	GTTCATGAATCCACAACCAA
NAU7472	67.461	CTTGATCATGCACAAGCACA	TACTCAGTTGGGATGCGAAA
NAU5623	67.592	CCAAACCTCAAACAATGAAA	CTGCCAAACCTTCTTTTCTC
NAU5767	67.789	AGTCCAACCATGCATTTGTA	TGGCAAGCTGAAGCTCTAGT
NAU3633	68.032	CCACCATTTTTCTCGACTTC	ATAAAGGGGCATGGCTTAAC
Gh330	68.196	GATCATTTCAAGCCCATAGTGTGC	GTTCAGGGCTTCAAAGAGGCTC
TME18	68.316	TGGAGAGCTATTGTGCAAGG	AACCCTTAACTCCCATACATCG
NAU2945	68.665	GTCAGAAGAGGGAGCTGGTA	AACATCCATCCCTTCTGTTC
NAU5671	69.571	AACAAATTCCCTCCAAATGA	GAAAATGAAGGAACGGAAGA
JESPR184	70.917	CTTAGATCTGGACTAAACTCTTGC	GTTGATGGGGATAGTTCAAGTG
NAU2329	74.643	TCCATCAAATAATCCCGTGT	GGAGAGGGGAAGACGAGTAT
NAU7571	74.91	CGCAGAAGAATGCTGATGTT	TTTAGCAACCGCCTAGGTTT
Gh591	75.366	GATTTGAAAACTGGAGGCATCTCC	TCGGTTACCACCAATTTAACCAGC
BNL1047	76.188	GCTTGTCATCTCCATTGCTG	TAGCCCGGTTCATGTTCTTC
NAU3539	77.037	TCTAACCCAAAAATCCATCA	GTGTGGTGACTCAGCAAGAG
NAU7461	79.358	ATGGGTGAGGTCTTTGCATT	ACTCCATAAGCAATGTGCCA
BNL4049	81.361	AGCTGTGGAACCAATTGACC	ATATCATTTTACTACTGCTTTTGTGTG
Gh22	82.874	CAACTAAGGAAATGAAAATAGAAAAATC	GACTTAGTTTTATCTAGGTTTTCTCTTAGC
NAU6109	83.748	GATGATGAAAGGGAAGAACAA	TTCAGTAGCAGCAAATTGGA
NAU3781	83.767	CCACCAAGAAGCTGAGAAAT	TTTCATTCATCACCCAGATG
NAU3591	85.02	AGCACATTTGAGGGAAGTTG	GTGTTCTCAAGCGTCACAAG
JESPR50	86.391	GTA GTC TTC TCA ACT CCA CTG TT	GGTGACATCAGTGTTGTTC
cgr6410	87.566	GAGTTCGGACCTCAATCGAC	AAGCCGTCATCCAACAACAG
NAU5895	87.673	TGAATGAGACACATTTTGTGC	TGCAACTTCGGAAAAATAGA
dPL0390	88.643	CCCAAATCTTTGACCACCTCTTA	CCTCTTGGAGTTGGTATGTCTATGA
NAU3557	90.934	CGGGTGAAGGAAGAAACTAA	GCAAGCATAACCATCACATC
JESPR65	95.488	CCACCCAATTTAAGAAGAAATTG	GGTTAGTTGTATTAGGGTCGTTG
BNL448	99.511	GCAGCTTGCTTTTCTGCTTC	ACGCAAGCTTGGTCAATACC
NAU4058	104.639	CCTCTCTCTTTGGCTCTACG	CGCATTTCTATTCTCCTCCT
NAU2120	105.712	CTCGTGCTTCAGCTTTACAA	GAGAGAAAGACAATGAGGGAGA
BNL4030	109.055	CCTCCCTCACTTAAGGTGCA	ATGTTGTAAGGGTGCAAGGC
NAU2634	120.222	AATAGGATGGGAGTGGACAA	CCCAGCCCTAAGATCAACTA
NAU6966	125.242	GTCATCATTATCGTCAAGTC	AAAGTGAGTTAAGAAAGGCT
