# Supplementary material for: Quantitative Trait Locus Mapping and Candidate Gene Analysis for Verticillium Wilt Resistance Using Gossypium barbadense Chromosomal Segment Introgressed Line
Source: Front Plant Sci. 2018 May 30;9:682. doi: 10.3389/fpls.2018.00682 (PMC5988901; doi:10.3389/fpls.2018.00682)
Supplement: Supplementary file 4 [file Table_4.xlsx]

## Sheet: Sheet1
Supplementary Table 4. The information of the primers located in the introgressed chromosome segment from D04 (Chr.22) cotton chromosomes based on G. hirsutum×G. barbadense maps.
Primer NO.	Position in linkage map(cM)		Product Size	Sequence of forword primer (5'-3')	Sequence of reverse primer (5'-3')	Position in G. raimondii genome		Position in G. hirsutum cv.TM-1 genome		Position in G. barbadense cv. Xinhai 21 genome
NAU476	5.92	gSSR	250	TCCATGGACCCAGAAGAAGA	TCAGTCTGCAACTCTTCCACA	-	35343384	-	40941770	-	41848850
NAU3392	11.076	eSSR	270	ATTATTGCCATTTGCCATTC	CCTCTTGTGGAAGTTGCTCT	34993138	-	-	-	-	-
NAU6992	12.835	eSSR	210	AATTATATGACAGGTTGGTT	ATTATAGCTCACACAGATGG	34862672	34862875	50890291	50890070	-	-
NAU6993	14.047	eSSR	110	ATGAAACAAAAGAAATGTGT	ATTATAGCTCACACAGATGG	34862672	34862764	-	50890070	-	-
NAU3791	16.738	eSSR	185	AGTTTCTGAATCCCATTCCA	TACGTTCCATTTTCATGACG	34539184	34539351	50531085	50530893	48676328	48676148
cgr6409	18.335	gSSR	400	cacatgttcgttatggcattg	caaacaactacagaagctca	34474063	34474252	50464131	50464320	48464391	48464581
JESPR220	21.54	gSSR	200	CGAGGAAGAAATGAGGTTGG	CTAAGAACCAACATGTGAGACC	34088485	34088635	50101177	50101034	-	48086506
NAU5294	25.432	eSSR	350	CTTTCTTGCTCCTTCCCATA	GAGAAAGGGTGAGTTTGGTG	30269554	-	49398183	49397891	47430262	47429982
NAU7290	26.479	gSSR	180	GGCTGAAAGGAAACGAAGAG	CTCCAAGCACTGTTGCCTTA	33381447	33381639	49077289	49077469	47185486	47185662
NAU2291	31.677	eSSR	250	CCCATGATCAAAAGACAACA	GCTTAAAGATCGAGGACGAA	32304099	32304300	47894547	47894340	46174426	46174223
Note:- represent the sequence of the primer have not anchored to the genome sequence.
