# Supplementary material for: Quantitative Trait Locus Mapping and Candidate Gene Analysis for Verticillium Wilt Resistance Using Gossypium barbadense Chromosomal Segment Introgressed Line
Source: Front Plant Sci. 2018 May 30;9:682. doi: 10.3389/fpls.2018.00682 (PMC5988901; doi:10.3389/fpls.2018.00682)
Supplement: Supplementary file 5 [file Table_5.xlsx]

## Sheet: Sheet1
Supplementary Table 5. The information of the development SSR primers.
Primer NO.	Sequence of forword primer 5'-3'	Sequence of reverse primer 5'-3'	Product Size	Repeat type	Position in G. raimondii genome
ZHX-1	TACGTTCCATTTTCATGACG	AGTTTCTGAATCCCATTCCA	187	(AAC)6	34539261	34539448
ZHX-2	GTCGTTTCTAGCGAACAGGT	TGCAGCGAGTTTGATTAGAG	146	(ATACAC)3	34541811	34541957
ZHX-3	GTTTGAATGTGGTGGTGCTA	CATTTGGCCATATTGTTTTG	264	(AAATTT)3	34542983	34543247
ZHX-4	ACATGTGACGTGTGATATGATG	TTGTCAGCATTAGAGAAAATTCA	195	(TTTA)5	34545612	34545807
ZHX-5	AGACTGACTCGGTTTGGTTC	TTGCATTGGTAAAATTGAGC	275	(ATAAA)4	34552330	34552605
ZHX-6	TGAATTATGCATGGTATGGC	TTACAGAATGCGCCTAGTCA	179	(TG)10	34582041	34582220
ZHX-7	TGCAGGTACGTTGTTGAGTT	ATCCCCCTCTTTTTATCACC	272	(TTATT)4	34585904	34586176
ZHX-8	GGAGAGCTCATTTTCTTCCA	CAAATCCTGCATTCAAGTCA	182	(ACTATT)3	34672046	34672228
ZHX-9	GGTATCACGGTCGTGAATTT	TACTTTTGGCCATCTGCTTT	252	(AATTAT)3	34717431	34717683
ZHX-10	TAACAACTTTGTTTTGGCCC	AGTGACGAGATTTGGGTCAT	267	(ATTAAA)3	34720611	34720878
ZHX-11	GCAAGGATAACATTGTTGGA	TCTTCAATTTGCTTATGGCA	261	(AT)11	34727254	34727515
ZHX-12	AAACGCCGCTAAAACATATC	GCTTCCTTTATTTGCCTTCTT	187	(TTTTTTA)3	34763005	34763192
ZHX-13	CTGAACCAGGATGGGATAAG	GGATTATGGGTTTAGGGGTT	278	(TAAACCA)5	34767881	34768159
ZHX-14	CATTGTATCCCATTCGGACT	CACGTCTGTGTGACAGGATT	278	(ATT)7	34776403	34776681
ZHX-15	TTCATTTATTTTCGGCTTCC	TCAATATTTTTGGCGGATTT	274	(AATTCCT)3	34777647	34777921
ZHX-16	ATCCTTGCAACGCTAAAAAT	TTTTGATGGTTTAAGATTGAAGA	277	(AT)16	34781290	34781567
ZHX-17	AGTGGCTTATTTGTTTCACAAT	AATGCAAGTAACCCACATAGAA	118	(TA)18	34781549	34781667
ZHX-18	TGTTGTTCCAATTTCTAGTGCT	TATGATCACACATGGCCAAA	274	(TTA)6	34790404	34790678
ZHX-19	TTGGAATGACAGCTCAAGAA	TGAGAAAGGGACAAACTGGT	275	(TA)20	34798115	34798390
ZHX-20	ACCGGATTAATCAATGCAAC	ATGTGAAATGGAGAGGAGGA	271	(AT)13	34816099	34816370
ZHX-21	GGATTTGTTTTAGTTGGGCA	TTCAAATAAAGCATATTGTGATCTT	279	(AT)22	34828838	34829117
ZHX-22	TGATTTTTGGTTGGCTATGA	TCAGATTAGGGTTACGAGGC	238	(TA)23	34850902	34851140
ZHX-23	GCTCACACAGATGGAGTTTG	CAGCATGATCCAATGTCAGT	262	(AAT)6	34862714	34862976
ZHX-24	TCCAATGGATTTTTGTCTGTT	AAAATAAAGGGTTTTCTCCC	243	(AG)11	34866328	34866571
ZHX-25	CATTTCATCAAAAACACCCA	TTTGTGATGCTGAAGTTGCT	259	(TGTA)10	34867326	34867585
ZHX-26	CGAGGGCAATATCAACCTAT	GATCCAAGCCAAAAACAAGT	154	(AT)10	34874080	34874234
ZHX-27	TTTTAAGGGCAGGTCGTATC	TACCTCCTTTGGAATTGCTC	270	(ATA)9	34884643	34884913
ZHX-28	TTCAATCAAAGGCAAACAAA	TGGCTCATTACATTTGTCCA	175	(AT)15	34885498	34885673
ZHX-29	CGATTAAACCAATCCCAATC	CCACCTTTATTTTGAATGCC	255	(TA)12	34887841	34888096
ZHX-30	GTTCAAAATTGCTCCTCGAT	TTCAAGTGATGGGTAATCTTTTT	221	(AT)10	34889926	34890147
ZHX-31	TAAAATGGTGGTTTTTGGCT	ATTTGGCATAAATTCGAAGG	151	(TG)17	34890556	34890707
ZHX-32	AATATAAGCAAGGGGGAAGC	GACGTGGAATCACAGTTTCA	199	(AAATTCA)3	34897070	34897269
ZHX-33	GGAAAAATATCATAAGCCCG	CGGATAAAAATATAAGCCCG	264	(AAAAATA)3-(AAAAAT)3	34898565	34898829
ZHX-34	CTTAACGATGGCCAAACTCT	CACCTGGAAATATTCGGTTC	210	(AT)12	34914794	34915004
ZHX-35	TTGAATTTGATTGGAAAATGA	TCAATTCACGTATTCACACTT	280	(AT)14	34918435	34918715
ZHX-36	GGGGTATTTACCGGCTTACT	GCCCCTATTAACTTGACTCG	231	(TACTGT)3	34919064	34919295
ZHX-37	CATATTGGGAAGTCTCCAGC	CTGAGCTTTATTTTGGGGAA	271	(CAA)6	34926171	34926442
ZHX-38	TACAAATCCAATTGTTGGCA	TTCATATGCCTCATGGTTCA	212	(TAAAAA)3	34930613	34930825
ZHX-39	TGAACCATGAGGCATATGAA	AGCTCTATTCTGAACGTCCG	265	(ATATCT)3	34930749	34931014
ZHX-40	TAATGCCAGGGATGATTTTT	ATCGAAAGAGTCGAAAATGG	183	(TA)11	34964071	34964254
ZHX-41	TCATTAAAGTGAAACTGATTGATG	TGTCCACTCCCGATTCTATT	271	(AATATA)3	34975002	34975273
ZHX-42	TTTTTAGCGATGGAAAATGA	GTTGGCAAAAGCTTTGAGTT	251	(AT)11	34994457	34994708
ZHX-43	AATCCTCGCTTTGAACTCAC	ATTTCATGATTAAAGCCCCA	277	(A)20	35013005	35013282
ZHX-44	CATTGTTAAGGCACGTATCG	TCTTGGGTTTCCACCATACT	263	(TGAACC)3	35023365	35023628
ZHX-45	TCGCATACATGAGCCAAATA	GGGAGGAAATTCTGTTTTGA	271	(TC)21	35049284	35049555
ZHX-46	TGATTGGTCTAAGATGGAAGG	TATGATTACGGGTCGAGGAT	279	(AT)12	35053768	35054047
ZHX-47	CGAGATTTCACTGCATTACG	TGACAAAATTGTGATACACGG	248	(AAT)9	35070893	35071141
ZHX-48	CACAAGCATACAAGTGGGTC	GGGGTTTGGTAAATAGGGAC	275	(AT)11	35072317	35072592
ZHX-49	TCGGATTTCTCTTCTGGGTA	CATTGCAAGATCATTGAAGC	141	(TGA)6	35073944	35074085
ZHX-50	CCAACCAATTCAACCATTATC	TGGAGCTTAGGATGTTGTCA	266	(TTA)6	35080658	35080924
ZHX-51	TATTTTGCATGTTTTCCCCT	CATCGACAAGAAATTCCAGA	276	(AT)9	35096913	35097189
ZHX-52	TTTTAGGGTCCACCCATATT	GACCCGACTTGACCTATTTTT	261	(AATAT)4	35101250	35101511
ZHX-53	GTACATGTATGGTGCGGGTA	AATGAAAGGAGGCACTTACG	280	(TC)11	35104211	35104491
ZHX-54	AATATTCGAATTTCGGCTTG	AATTCAAATCCGGTCCCT	266	(TA)11	35106540	35106806
ZHX-55	CTGTTTGAAAAAGCATGCAC	TCTTTGAATGAAATAAGATGCAAT	247	(TTTATT)3	35107156	35107403
ZHX-56	TTTCCCATCAAAAGGATTGT	CAATCACCATCATCATCACC	213	(ATC)6	35115131	35115344
ZHX-57	TGGAATGAATCCAAAGAGTG	ATTGATTCTCCCGTTGAAAA	160	(AAT)7	35117291	35117451
ZHX-58	CTCCCAAAATGAACATTGGT	GCGTTAACCATCCATGAAGT	261	(AT)12	35125625	35125886
ZHX-59	ACCTTGCCATGAACAAAGAT	TGATTTGAAGAAACCCCATT	270	(AAGA)6	35140231	35140501
ZHX-60	AGGCTTGGCTAAGACTCAGA	GAGTTGATGTGCTTTGATGC	173	(CTCAA)4	35143449	35143622
ZHX-61	GTGTCACTGTTGACCTGCAT	CTACCAAAATGGGGAGGAAT	270	(TA)11	35144038	35144308
ZHX-62	AAATTTTAACGGAAAATGCTT	CCACAGGTTTTTCCATTTCT	274	(ATATTA)3	35157321	35157595
ZHX-63	CATGCTTAAACCCAGCCTAT	AACTTTGTCCGCACCTAAAT	276	(TAAA)5	35158184	35158460
ZHX-64	GAGGAATTGAAAGGTAAAGACC	TTCGTTTTTCCTTGTAACCTG	278	(AAAAAT)3	35160857	35161135
ZHX-65	TGGTTTAAGTAGGTGAAGATGAAA	TTGAGCTGATTTGTTTAAAATTG	280	(TTAT)5	35161243	35161523
ZHX-66	GCTAAAATAAAAGTTTTCTAACACA	ATGAGTTGAGCATTGGGTAA	280	(AATATA)3	35172334	35172614
ZHX-67	GTGGTCCTTCCCCTTTATTT	ATAGGGAAAGGATTTTGAGA	275	(TAT)11	35183815	35184090
ZHX-68	CACCTACTTTTTACATGTGTTTCA	CAAACGAATAAAATTAAAACATTC	279	(AT)9	35184254	35184533
ZHX-69	TTTTCAGCTCAATCTTTGGA	AAAAATTGCCATGTCCTTGT	189	(TAT)6	35212054	35212243
ZHX-70	TTCAAGTCCCAAACATGTAAA	TGTGTAAACACTTGAGGGCT	280	(AAAG)6	35220334	35220614
ZHX-71	TGATGATGTGGGACAATCTT	CTTGTTTGAAGAAATGGGAAA	263	(AT)16	35242277	35242540
ZHX-72	TGGCCATAGAAGTGATCTGA	TTGGAAACTCATGGCTTTTT	278	(AT)10	35254141	35254419
ZHX-73	TCTTCCTGGTATGTCCCACT	CAAAATGAACCTAATTGTCGAG	191	(AT)13	35254522	35254713
ZHX-74	TCTAGCTCAGTTGGCATCAA	AGGCAATACAGGAGCAAAAC	197	(AT)9	35255293	35255490
ZHX-75	GAACCAAATTCAACAATGAAA	TGCTACTGAATCTCAACCTCA	280	(TA)11	35255873	35256153
ZHX-76	GAACCAAATTCAACAATGAAA	TGCTACTGAATCTCAACCTCA	280	(TA)9	35256010	35256290
ZHX-77	TCTGTTGGTTTCCAGTAGCA	TTTTGAATGAATGCAGATGG	159	(ATACAT)3	35276524	35276683
ZHX-78	CAGAGCCCAAGTCTCCTAAA	CAGGTCCTTCAACATTCACA	141	(AT)9	35276873	35277014
ZHX-79	GTTTGATGACATGCACCACT	CAGGTTATTTCATGCCTGTG	263	(TA)10	35277229	35277492
ZHX-80	AGCGGTAACGGTGAGATTAG	AAACACATGTTGTGACTCGC	201	(CGCAC)4	35280490	35280691
ZHX-81	AATTTTCTTCTCCTCTGCCC	ATGTCTTGGTCACGCAACTA	280	(AAAAAT)3	35287271	35287551
ZHX-82	TCCCAAAAGTGTTGGAGTTT	AATCCACTCATTCCCTCAAA	266	(AT)10-(ATTTT)4	35292444	35292710
ZHX-83	ATGACAGAAGATGCTGGAGG	CGAAAACAGAGCAAGAAACA	231	(AC)28	35296711	35296942
ZHX-84	CAACGAATGGTCAAACTCAA	TACTCGATTCACCCCATTTT	179	(AATTTA)3	35299167	35299346
ZHX-85	TCCAATGTTCCATCACATTT	CCTCACCTCCTCTAATGTTTTC	280	(TA)9	35316261	35316541
ZHX-86	AAAAAGGGAGGAAAACAAAT	TGGTAAGTTAATGTGACACGC	177	(AAAGAA)3	35317052	35317229
ZHX-87	CAGTTGGGAGAGACCAAGAT	GCGTTCATTTCTCACAATCA	163	(AGC)10	35342155	35342318
ZHX-88	TCAGTCTGCAACTCTTTCCA	GAGGTCACCATGTTGTGAGA	253	(TA)14	35343419	35343672
ZHX-89	TGTAACTTCAAGTGCACGCT	CGATAGGGCTGGTTACCTTA	235	(ACGTTC)3-(CTCCCT)3	35352871	35353106
ZHX-90	ACCAGCAATTGACTGTGAAA	CCACTTCCTTACCTCCTCTG	229	(ATGAAA)3	35359803	35360032
ZHX-91	ACATTTCTCCTTGAGGATGC	CTTGACTTAGACTCCCCCAA	280	(ATTTAA)3	35387486	35387766
ZHX-92	CACCCCAATTCAGTCTCTTC	CCGATTTCCAGAAAAAGGTA	128	(ATTTT)4	35406500	35406628
ZHX-93	GTCCTCGAGCATTTTGTATGTA	AAATAACCCGCTTAGAGACATC	330	(ATA)9	6336562	6336588
ZHX-94	AATTTCAGCCCGTTTACTAGG	CTTTCATTTCCTTGACTAGTGTTAC	440	(AATTAA)3	15297677	15297694
ZHX-95	TGATTTTCTCTCTCCTCTAGCC	GGTGAAGAATTTTGAGGGACTA	500	(TATT)5	22076964	22076983
ZHX-96	TAGTCCTAATTACTCCTCCCCA	TCCTCCATTATGGTAATTGTGA	351	(CT)9	33276514	33276531
ZHX-97	GAAACGAAGAGAAAAGCTCAGT	ATTGCTGTTGATGACTGTTAGG	489	(TA)10	33381524	33381543
ZHX-98	ATCATAGTCAGAGCTGGTGTTG	AGAAGAATGGTCAAGAGTGGAT	369	(TA)14	33407527	33407554
ZHX-99	TACTTATTTCCACTTCCGGTTT	TCTTCATTGTTTTACTCGTTGG	397	(TTTTTC)3	33481850	33481867
ZHX-100	ATGATAAACACGTTGCTTCTTG	AGGCCTCCTAGATACTTTTACG	422	(AAAATC)3	33492407	33492424
ZHX-101	CTTGAGAGACTCAAATGTTCCA	GTTACCTGCAAAAACACACATT	377	(TA)9	33504112	33504129
ZHX-102	ATTCCTAGAGGTAAAGGCAACA	ACATGTTTAGGGGGATAATCTG	473	(CTTT)7	33525115	33525142
ZHX-103	TGAGTATTCAAGCAGAGATTGG	CCAGCTAAATTGTGATGGATAA	466	(AT)15	33533067	33533096
ZHX-104	AACTCCACTTCCAAATGTTTTC	TTGGAGAAGCAAATCATTACAG	441	(AT)13	33647535	33647560
ZHX-105	TAGAACACTCGAACTCACATCC	AGGGACAAGTCAAAGACAAACT	398	(AAT)6	33660356	33660373
ZHX-106	TTTTTGATGGTTGAGTCTGAAG	TTATCATGCAGAGGATTTATGC	243	(ACCTTC)3	33687526	33687543
ZHX-107	TCAGAACAATAAGCAAACCAAC	GCTGAGCAGGGTTAGTCTTAGT	257	(TTC)7	33696058	33696078
ZHX-108	TTTCTAGACAATACCTCGCAGA	GTGGTTGTGAACTTAACCATTG	337	(TAAT)5	33714988	33715007
ZHX-109	CTTAGAAGGCAATTAGCCACAT	GTCTGCATTTGTCCATTACATC	443	(AT)12	33788352	33788375
ZHX-110	CCCTTTCGATGTAAAATACACA	ACATATCAGCAGCCATTTGTAG	443	(TACA)6	33881232	33881255
ZHX-111	AAGCGGATTAATATGCAGGTAT	GAAATGACTTCAACCAGTAGCA	500	(AT)10	33888599	33888618
ZHX-112	CTATTTATGCATGCAGTCTGGT	GCTTGGTTTGTTTTGTCTATGA	453	(AAGA)5	33898626	33898645
ZHX-113	GGCCAAAAAGAGTTTGTAAGTT	TTGATCCACAGGTACATTGAGT	276	(GAAAAG)3	33989194	33989211
ZHX-114	TTTTGACATGCTTTGATACCTC	GCTTTCTTCAGACTGATACCCT	487	(ATG)6	34000965	34000982
ZHX-115	GTAGGGAGCTAAAGCACATTCT	TACAATCTTGTGAAATCGTTGC	374	(AT)12	34011270	34011293
ZHX-116	CAGTCATTTCGAGTTTTTGGTA	CAAGTAGTGGTCCTGGACTGTA	440	(GT)10	34012919	34012938
ZHX-117	CACCCCTACACATATCCCTAGT	TTGAATCTTGAGTACCGTTTTG	218	(AT)16	34043319	34043350
ZHX-118	AGGAGAAAGCATGTTGATAGGT	TAAGAGGCGTTATGAGTGCTTA	225	(TC)16	34088562	34088593
ZHX-119	AGGGGACCTCATTAGAAAAACT	GAATCGCACAAAATCAAAGTTC	365	(AAAATT)3	34112493	34112510
ZHX-120	AGGGCTAAAGTGACAAAATAGG	ACATGGTGAGAAAACAACAAGA	498	(AT)18	34147786	34147821
ZHX-121	TTGCCCCTTTAGAACAAATAGT	CACTGATTTCAGCAAAGATTGT	415	(TA)10	34169310	34169329
ZHX-122	GTCTTGGGTTGCTTTTAATCTC	AACCATAGGTGATCTAACCCAG	356	(AACCAC)4	34186887	34186910
ZHX-123	CCTCTCGTGACTGTCATAGGTA	TCCCCGTTAAACTAAGGATAGA	355	(TA)23	34198487	34198532
ZHX-124	TGGTACGGACATTGTTGTAAAT	GGTTGTTATGAAAGAATTGGGT	278	(AT)14	34223210	34223237
ZHX-125	ATATCAATTTCGAGAGAGGCAT	ATGGAGTTTTATCCACTACGCT	497	(ATA)16	34252036	34252083
ZHX-126	ATTTTATTCGAACCACCACTCT	AAGCCTAAGTAATGTCGGAAAA	417	(AAAGGA)3	34326055	34326072
ZHX-127	CCCATAGTTGATTACTGGTGTG	CAAAACGTAAACTTTAGCAACG	262	(TATTTC)3	34341940	34341957
ZHX-128	TAGGGGACGTCTTAGGTGTAGT	TGTTGAGCGTTGAAGTTGTTAT	419	(TA)21	34358258	34358299
ZHX-129	AACCTCGAAGAACAAGAAGAAG	GTCAGCAGCTTTACTCTTAGCA	385	(AGCCAG)3	34423673	34423690
ZHX-130	AAATGGACATCAACACTCTGAA	AACACCGATAATGACTAAACCC	431	(ATATAC)4	34433813	34433836
ZHX-131	CTACTAATGCAATTTATGCGGA	CCTTCTACTACAAAGCTCGGAT	445	(AAAAAT)3	34441779	34441796
ZHX-132	CGTGACATGTTAATTTAAAGGG	AATAATAGGGGTGTGCAAAAGT	492	(AATAAA)4	34444087	34444110
ZHX-133	GTTAGTTGCAATGTTACTCGGA	CAATACATACTCAGACATGGGG	389	(TAGTGT)3	34473538	34473555
ZHX-134	TCGGAAGTGCTCAAATAAAGTA	TCTTTACGAAGGTGTTCAAATG	203	(TTTATT)3	34481155	34481172
ZHX-135	AATCACCTGACTTTTTGGAAAC	AAGGGAGTTCATTTGTGTAACC	462	(AAATT)6	34490906	34490935
ZHX-136	ATGTTTTGCTAGTCGATGTGAG	CATCACCAATTGAAAGAAGAGA	464	(AT)10	34496876	34496895
ZHX-137	TATCGCGCTAGTATCGTTAAAA	AAGATGTCTTAGCCGCATATTT	294	(AT)20	34500990	34501029
ZHX-138	TGACATTTTTGAGATCCTAAGC	TCCTTTCATGTATCTAGGCTCA	278	(CTTTT)6	34504404	34504433
ZHX-139	GAAATCTCATTTTACCCGTGAT	GATTTACAATTATGTGGGAGGG	416	(TA)19	34514727	34514764
ZHX-140	TTGATCAATTCATCGGTTAGAG	TGTTGAGGAGTGACTATGGGTA	484	(TA)14	34519619	34519646
ZHX-141	ATGCCATTTGCACTAAGACTAA	TTAGAGATCGACACGTGGATAG	436	(AT)21	34521312	34521353
ZHX-142	GTTAACTTCGAGTTCAAGGGAG	AAGATAAGCTCAATTTTCTCGC	153	(TA)10	34524787	34524806
ZHX-143	TTTTAGAATCAAGGTTCGAGGT	ATTAAGTCACTTTCCCATGCTT	316	(AAAAG)4	34527823	34527842
ZHX-144	AAGCATGGGAAAGTGACTTAAT	AACAAGGAAGAGGGTGTAATGT	311	(TA)10	34528101	34528120
ZHX-145	ATTGAGAGGACCGAGTTAGTGT	AACTCAGTTTCTGAATCCCATT	444	(AAC)6	34539260	34539277
ZHX-146	CTTCTGCTTTCTCCTTTGTTTT	CATTGTATACGGCTTGAACCTA	351	(ATACAC)3	34541810	34541827
ZHX-147	GGATTAGCGTCTCCACTTTAAC	ACGATAACGAATGAACAGACAA	440	(AAATTT)3	34542982	34542999
ZHX-148	TTCGATTTGGTACTTGTCAAAC	GAAAGACCTACCAATTACATTCAC	487	(TTTA)5	34545611	34545630
ZHX-149	CGGTTTGGTTCGTATAACAATA	AGCCTTTGACCTCTCTAAATTG	317	(ATAAA)4	34552329	34552348
ZHX-150	AGTCATCCAAGCCTACTTGATT	ATTTGTTGATCTATTGCACAGC	471	(TG)10	34582040	34582059
ZHX-151	AAATAAGTGCAGTGAGGGAGAT	AAGTGTGCAGCATAATGAAGAG	477	(TTATT)4	34585903	34585922
ZHX-152	GAGAGCTCATTTTCTTCCATTC	GGTCCCATTTTTGTTGATCTAT	315	(ACTATT)3	34672045	34672062
ZHX-153	GTATCACGGTCGTGAATTTTT	AGACTAGAAAGCACCAGGAGAG	482	(AATTAT)3	34717430	34717447
ZHX-154	GATTCAATGATAACCTTCCGAT	CCCCATAGATCTCCTTATTTTG	371	(ATTAAA)3	34720610	34720627
ZHX-155	GAGGTTACAACAAGATGCAAGA	ATAAATGCCGCCACTACTAAAT	452	(AT)11	34727253	34727274
ZHX-156	CTTGGAGGGCATTTACTAAAAC	TTGCTGTACATTTTTCCTTCAC	459	(ATT)7	34776402	34776422
ZHX-157	TTACGTGAAAGGAAGATTTCAG	AATGCAAGTAACCCACATAGAA	452	(AT)16	34781289	34781320
ZHX-158	TTACGTGAAAGGAAGATTTCAG	AATGCAAGTAACCCACATAGAA	452	(TA)18	34781548	34781583
ZHX-159	GTAGTCTTAAAACCTTCCCACG	CACATGGCCAAAGAAATTAGTA	415	(TTA)6	34790403	34790420
ZHX-160	TCTGGCTTTTAGAGTCTCTTCC	TGTATGAGAAAGGGACAAACTG	389	(TA)20	34798114	34798153
ZHX-161	GACATTTTCATCACATAAACCG	CATAAAGGATGTGAAATGGAGA	297	(AT)13	34816098	34816123
ZHX-162	TGAAGGATTTGTTTTAGTTGGG	TAGTGTTGCGTAAAGAACCATC	400	(AT)22	34828837	34828880
ZHX-163	TGAAGTATGATAACTTGGCTCG	ATTGAGGGTAAGTGTAACACCC	382	(TA)23	34850901	34850946
ZHX-164	CACTACGAAATATAACGACCGA	GATATCAGCATGATCCAATGTC	455	(AAT)6	34862713	34862730
ZHX-165	CAGAAGAAAACATTGAGCTTTG	AGAGGGTTTTCTCTTGTTTTTC	463	(AG)11	34866327	34866348
ZHX-166	TGAGCACTTTAGTCCCTCCTAT	CTGTTCTTTGTGATGCTGAAGT	298	(TGTA)10	34867325	34867364
ZHX-167	CTCTTGAAAGAGTCAACATCCA	TTAAGGGGTTTGTGAAAGAAGT	347	(AT)10	34874079	34874098
ZHX-168	TTATTTTAAGGGCAGGTCGTAT	GAATGGTATGAATGGTGCTAAA	320	(ATA)9	34884642	34884668
ZHX-169	GATACTCTTCCTTGGTTATGGG	CAGAGACCTCCATGTTTCATAA	494	(AT)15	34885497	34885526
ZHX-170	ATACAAAGAGCAGCCAGAATTT	ACCTAGCTTTTACGACCACAAT	292	(TA)12	34887840	34887863
ZHX-171	AATAGTTCAAAATTGCTCCTCG	TCTCCTAGCTTTTACGATCACA	456	(AT)10	34889925	34889944
ZHX-172	AAGAGTCGAGAGAAAGACTTGG	GGCAAAGGAAAATCTCTTTCTA	290	(TG)17	34890555	34890588
ZHX-173	TAACGGAAATGTTGACTGAAAC	GTTCGGATAAAAATATAAGCCC	450	(AAAAAT)3	34898614	34898631
ZHX-174	GCTAATAACAAAAACAAAGCCC	TTAAAACACACTTCAAAGCACC	362	(AT)12	34914793	34914816
ZHX-175	CATAGGAAACAAGTGTGGAAAG	TCAAACCACTTTTCAGTCGATA	490	(AAATAA)4-(AT)15	34918162	34918295
ZHX-176	CATAGGAAACAAGTGTGGAAAG	TCAAACCACTTTTCAGTCGATA	490	(AT)14	34918434	34918461
ZHX-177	CACTTATGTGCCGACTACTGTT	ACCATGATTCTTACCCTTTCAC	275	(TACTGT)3	34919063	34919080
ZHX-178	TCATTACCTTCCACCAAATGTA	GGTTATGATTGTTTCCATCCTT	401	(CAA)6	34926170	34926187
ZHX-179	ACCAGATGATTTTAAGAGCGTT	TGTAGTTCATATGCCTCATGGT	111	(TAAAAA)3	34930612	34930629
ZHX-180	ACCAGATGATTTTAAGAGCGTT	AGAGACTCATCGAAGGTAAGGA	446	(ATATCT)3	34930748	34930765
ZHX-181	ACATGATCAATGATAAGAACCG	GGGTTTGAATCCATGTCTTTAT	402	(TA)11	34964070	34964091
ZHX-182	ACATTAATCATTGCCCTCTCTT	TTAATAATTCTGTCCACTCCCG	329	(AATATA)3	34975001	34975018
ZHX-183	CCATCTCTTTTTCAAGTGTCAA	ATAGTTGGCAAAAGCTTTGAGT	418	(AT)11	34994456	34994477
ZHX-184	TAATAATGAGCATGGATGTGGT	GGTCATTTCGGATTTGAGTAAT	117	(TGAACC)3	35023364	35023381
ZHX-185	CAAGGAATCTTCACAGAAAACA	GCTCTTGCACATTGTGACTATT	394	(TC)21	35049283	35049324
ZHX-186	ATGATTGGTCTAAGATGGAAGG	CTTAGACGTGCCAAAAGACTTA	434	(AT)12	35053767	35053790
ZHX-187	CTTCGAGATTTCACTGCATTAC	AATTCCATCCATTTCTACTGCT	401	(AAT)9	35070892	35070918
ZHX-188	AATTAATGTGATTGAGTGCAGC	TATTTTTCTTTAGTGGGGATGG	360	(AT)11	35072316	35072337
ZHX-189	TCTCGAAGATGCTTTACTTGAA	AAAGGAAGGTGTACCAAAGAAA	496	(TGA)6	35073943	35073960
