# Supplementary material for: Quantitative Trait Locus Mapping and Candidate Gene Analysis for Verticillium Wilt Resistance Using Gossypium barbadense Chromosomal Segment Introgressed Line
Source: Front Plant Sci. 2018 May 30;9:682. doi: 10.3389/fpls.2018.00682 (PMC5988901; doi:10.3389/fpls.2018.00682)
Supplement: Supplementary file 6 [file Table_6.xlsx]

## Sheet: Sheet1
Supplementary Table 6. The information of genes including the qVW-Bp2-1 region flanked by marker Cgr6409 and ZHX37, and the qVW-Bp2-2 region flanked by marker ZHX57 and ZHX70 in G.hirsutum L.acc.TM-1.
Gene ID	Description	Length of ORF (bp)	Position	p value
qVW-Bp2-1(Cgr6409-ZHX37)
Gh_D04G1815	Proteasome subunit beta type-5	852	50457755-50461392	0
Gh_D04G1816	Ribosome biogenesis gtpase	1491	50462698-50466966	0
Gh_D04G1817	60s ribosomal protein l17-2	537	50467855-50470420	5.87341e-109
Gh_D04G1818	Flavonoid 3-methyltransferase-like	747	50479436-50483324	1.61703e-143
Gh_D04G1819	60s ribosomal protein l17-2	537	50486914-50489484	1.99205e-109
Gh_D04G1820	Leucine-rich repeat protein kinase family protein isoform 1	888	50507018-50507981	0
Gh_D04G1821	alpha-ketoglutarate-dependent dioxygenase alkb	1083	50526235-50529820	0
Gh_D04G1822	Duf493 family protein	660	50530874-50533673	1.62856e-110
Gh_D04G1823	Glucuronoxylan 4-o-methyltransferase 1-like	870	50535909-50536778	0
Gh_D04G1824	Non-specific lipid transfer protein gpi-anchored 1-like	588	50546080-50547640	3.18089e-104
Gh_D04G1825	Ran bp2 nzf zinc finger-like superfamily protein isoform 1	858	50549403-50552189	0
Gh_D04G1826	Pre-mRNA-splicing factor ATP-dependent RNA helicase DHX16	1977	50556803-50558779	0
Gh_D04G1827	Squamosa promoter-binding-like protein 2	1431	50559770-50561796	0
Gh_D04G1828	Ciliary neurotrophic factor	741	50565674-50566822	3.49875e-138
Gh_D04G1829	Hypothetical protein B456_012G177100	210	50569453-50569662	1.908e-25
Gh_D04G1830	Ankyrin repeat-containing protein at3g12360-like	2826	50571798-50576494	0
Gh_D04G1831	Ankyrin repeat-containing protein at3g12360-like	2880	50579340-50621565	0
Gh_D04G1832	Ankyrin repeat-containing protein at3g12360-like	1710	50652147-50654299	0
Gh_D04G1833	Ankyrin repeat-containing protein at3g12360-like	2256	50665430-50677051	0
Gh_D04G1834	Ankyrin repeat-containing protein at3g12360-like	1584	50683934-50688874	0
Gh_D04G1835	Ankyrin repeat-containing protein at3g12360-like	1530	50692111-50703973	0
Gh_D04G1836	Ankyrin repeat-containing protein at3g12360-like	1416	50704691-50711655	0
Gh_D04G1837	Ankyrin repeat-containing protein at3g12360-like	1854	50720959-50722966	0
Gh_D04G1838	Ankyrin repeat-containing protein at3g12360-like	1257	50729532-50737513	0
Gh_D04G1839	Hypothetical protein B456_005G223300, partial	2946	50760490-50763947	0
Gh_D04G1840	Ankyrin repeat-containing protein at3g12360-like	1749	50783165-50785114	0
Gh_D04G1841	Ankyrin repeat-containing protein at3g12360-like	1782	50790604-50792589	0
Gh_D04G1842	Ankyrin repeat-containing protein at3g12360-like	1701	50801646-50803553	0
Gh_D04G1843	Ankyrin repeat-containing protein at3g12360-like	1860	50808345-50824562	0
Gh_D04G1844	Ankyrin repeat-containing protein at3g12360-like	1806	50836423-50838427	0
Gh_D04G1845	Ankyrin repeat-containing protein at3g12360-like	324	50849188-50850030	6.44962e-41
Gh_D04G1846	Ankyrin repeat-containing protein at3g12360-like	1833	50862967-50864989	0
Gh_D04G1847	Ankyrin repeat-containing protein at3g12360-like	1110	50871027-50872316	0
Gh_D04G1848	Ankyrin repeat-containing protein at3g12360-like	1800	50883070-50885072	0
Gh_D04G1849	Agamous-like mads-box protein agl9 homolog	555	50890265-50892865	4.31098e-132
Gh_D04G1850	Hypothetical protein B456_012G180400	345	50915223-50915567	8.02951e-73
Gh_D04G1851	Hypothetical protein B456_012G180400	345	50917471-50917815	2.90696e-71
Gh_D04G2029	Hypothetical protein B456_012G180400	372	1845-2216	0	scaffold3990_D04
Gh_D04G2030	Hypothetical protein B456_012G180400	345	5018-5362	0
Gh_D04G2031	Hypothetical protein B456_012G180400	303	11523-11825	0
Gh_D04G2032	b-zip transcription isoform 2	894	14253-18986	0.798
Gh_D04G2033	Retinol dehydrogenase 11-like	1089	21554-26083	4.11843e-74
Gh_D04G2034	PREDICTED: uncharacterized protein LOC105780173	843	27864-29442	0
Gh_D04G2035	Mediator of RNA polymerase ii transcription subunit	471	32012-32482	0
Gh_D04G2036	Nudix hydrolase 25	3573	35419-44363	6.74486e-122
Gh_D04G2037	Transmembrane protein 214a	2070	48849-56367	0
Gh_D04G2038	C2 domain-containing family protein	618	58952-60861	0
Gh_D04G2039	Clathrin assembly protein at2g01600 isoform x2	1683	66414-70996	1.87008e-146
Gh_D04G2040	Cytoplasmic	1749	72518-80212	0
qVW-Bp2-2(ZHX57-ZHX72)
Gh_D04G1873	Probable RNA-dependent RNA polymerase 1 isoform x1	3684	51079077-51085193	0
Gh_D04G1874	protein mitoferrinlike chloroplastic	186	51091800-51091985	2.46144e-36
Gh_D04G1875	probable RNA-dependent RNA polymerase 1 isoform x1	3681	51094740-51100225	0
Gh_D04G1876	zz-type zinc finger-containing protein isoform 4	1026	51101454-51111350	0
Gh_D04G1877	Inactive leucine-rich repeat receptor-like serine threonine-protein kinase at1g60630	1971	51112755-51117783	0
Gh_D04G1878	Tobamovirus multiplication protein 3	849	51121020-51126349	4.29218e-170
Gh_D04G1879	Traf-like family protein isoform 1	2145	51131845-51145544	0
Gh_D04G1880	Hypothetical protein B456_012G184400	357	51147490-51147846	6.60609e-63
Gh_D04G1881	Protein RRP6-like 3 isoform x1	2877	51149357-51156224	0
Gh_D04G1882	Outer membrane usher papc	723	51160689-51163512	5.16968e-104
Gh_D04G1883	Choline ethanolaminephosphotransferase 1	1188	51166206-51172429	0
Gh_D04G1884	Pentatricopeptide repeat-containing protein mitochondrial-like	1473	51177542-51179014	0
Gh_D04G1885	UDP-glycosyltransferase 89a2-like	1398	51183921-51185318	0
Gh_D04G1886	UDP-glycosyltransferase 89a2-like	1218	51186920-51188346	0
Gh_D04G1887	UDP-glycosyltransferase 89a2-like	1185	51191079-51193398	1.16435e-91
Gh_D04G1888	DNA glycosylase superfamily protein isoform 1	993	51197320-51201181	0
Gh_D04G1889	Cytochrome p450	1542	51234442-51238120	0
Gh_D04G1890	Nucleolar protein 14	2835	51242878-51248533	0
Gh_D04G1891	Truncated transcription factor cauliflower a-like	627	51250784-51254164	2.19455e-122
