# Supplementary material for: Quantitative Trait Locus Mapping and Candidate Gene Analysis for Verticillium Wilt Resistance Using Gossypium barbadense Chromosomal Segment Introgressed Line
Source: Front Plant Sci. 2018 May 30;9:682. doi: 10.3389/fpls.2018.00682 (PMC5988901; doi:10.3389/fpls.2018.00682)
Supplement: Supplementary file 7 [file Table_7.xlsx]

## Sheet: Sheet1
Supplementary Table 7. The information of the primers linked with the resistance QTL clusters and hotspots.
Primer NO.	Sequence of forword primer (5'-3')	Sequence of reverse primer (5'-3')	Position in G. raimondii genome		Position in G. hirsutum cv.TM-1 genome		Position in G. barbadense cv. Xinhai 21 genome
NAU2235	AGCTCACACAGATGAGTTTGTT	CCATGGGTATGGATTTCTTC	-	34862791	-	50890207	-	48881584
BNL3873	CATGCCACGCTTTTGTTATG	ACAGAATGCGCCTAGTCACC	34581981	34582083	50571513	50571390	48565354	48565223
CIR218	GCGAAGCAAAGGAAG	CTCCAACATCGTCTCAA	35241071	35241223	-	51237416	-	49092098
CIR122	AATGTGGGCTGATACG	CAGACACAATCCACAAAG	32909392	32909516	-	-	-	-
NAU2291	CCCATGATCAAAAGACAACA	GCTTAAAGATCGAGGACGAA	32304099	32304281	47894528	47894340	46174407	46174223
Note:- represent the sequence of the primer have not anchored to the genome sequence.
