# Supplementary material for: Quantitative Trait Locus Mapping and Candidate Gene Analysis for Verticillium Wilt Resistance Using Gossypium barbadense Chromosomal Segment Introgressed Line
Source: Front Plant Sci. 2018 May 30;9:682. doi: 10.3389/fpls.2018.00682 (PMC5988901; doi:10.3389/fpls.2018.00682)
Supplement: Supplementary file 8 [file Table_8.xlsx]

## Sheet: Sheet1
Supplementary Table 8. The sequences of the candidate genes.
	Gene ID	Description	Length of ORF (bp)	Position	Sequence
TM-1	Gh_D04G2037	Transmembrane protein 214a	2070	48849-56367 (Scaffold3990_D04)	ATGGTTCACAATGAGCAGAAGAAGAATCAGGGTTGTAAAGGCAATAAGTTATTGAATAGCGTCTCTGTTTTGGGAAGTTCCGGTCCGATCCGGTTCGTTGTTAATGAAGGAGAACTGGTTGGTACTGTTATTGATATTGCTTTGAAATCATATGCTCGTGAAGGCCGTTACCTGTTCTTGGATCGGATCTTAATGAGTTTCTTCTTTATTCCCCTAGTGTTGGATCACATGCACCGTTTTCTAAGTACGGACTCTGTCGATCTCCACGAAGTTCACGAAACCGCCGCCTCCAACGGCGGCGCCAACCACACCGACCACGGTTGGCAAAAGGTTTCGTATCCTAAACGCCAACGTAAGACCAAATCCAAGGCCGATCCAGAAAAGCCTAACCTTACCCGC…
Xinhai21	GOBAR_DD35466	Transmembrane protein 214a	2289	48801663-48809177	ATGGTTCACAATGAGCAGAAGAAGAATCAGGGTTGTAAAGGCAATAAGTTATTGATTAGCGTCTCTGTTTTGGGAAGTTCCGGTCCGATCCGGTTCGTTGTTAATGAAGGAGAACTGGTTGGTACTGTTATTGATATTGCTTTGAAATCATATGCTCGTGAAGGCCGTTACCTGTTCTTGGATCGGATCTTAATGAGTTTCTTCTTTATTCCCCTAGTGTTGGATCACATGCCTCAAACTCTTGGGTTTTCTACAAAGTTGAAAAATAAAATCCCTATTGTGAATAATATCGAACTTGTTAAAGGATTTATTGATTTTAAACGAATGATACTTCGAAAATTTCTATCGAAAGAGTCGAAAATGCACCGTTTTCTAATTACGGACTCTGTCGATCTCCAC…
TM-1	Gh_D04G1889	Cytochrome p450	1542	51234442-51238120	ATGGATTCAACAGCAAAGCTTTTAATCTTTCTGGCAAGTTCTTTAACCTTATTTCTACTGAAATTCCTTCATAAGTACTGGTGGATACCTTTCAAAATACAAAGAGCACTGAGTTTACAAGGAATCAAAGGACCTCCATATGAGTTCATCCATGGCAACAACAAAGCCTCTACCCGTTTCAGATACGAAGCTTTAAGCAAACCCATGGCTTCCTTAACTCATAATATAGTCCCCAGAGTTATTCCTCAGATTCATTCATGGATCAACACTTATGGGAAGAATTATCTTACGTGGGAGGGGAATCGAGCTCAACTGGTGATATCCGAACCCGAATTAATCAAAGAGATACTGAAAACCAACGACGGGTCTTTTCCGAAAAGGAAGGATGATTCGAGTATT…
Xinhai21	GOBAR_DD30825	Cytochrome p450	1542	49085314-49087354	ATGGATTCAACATCCAAGTTTTTAATCTTCCTCGCAAGTTCTTTAAGCTTATTTCTATTGAAATTCCTTCACAAATATTGGTGGACGCCCTTGAAAATACAAAAAGCACTGAGTTTACAAGGAATCAAAGGACCTCCATATGAGTTCATCCATGGCAACAACAAAGCCTCTTCTCGTTTTAGATTCGAAGCTTTAAGCAAACCCATGGCTTCCTTAACACATAATATAGTCCCCAGAGTTATTCCTCATATTCATTCATGGATCAACACTTATGGGAATATTTATCTTACATGGGAGGGAAATCAAGCTCAACTGGTGATATCCGAACCCGAAATAATCAAAGAGATACTGAAAAGCAACGACGGGTCTTTCCCGAAAAGGAAGGATGATTCGAGTTTT…
Xinhai21	GOBAR_DD30826	Cytochrome p450	1542	49089128-49092805	ATGGATTCAACAGCAAAGCTTTTAATCTTTCTGGCAAGTTCTTTAACCTTATTTCTACTGAAATTCCTTCATAAGTACTGGTGGATACCTTTCAAAATACAAAGAGCACTGAGTTTACAAGGAATCAAAGGACCTCCATATGAGTTCATCCATGGCAACAACAAAGCCTCCACCCGTTTCAGATACGAAGCTTTAAGCAAACCCATGGCTTCCTTAACTCATAATATAGTCCCCAGAGTTATTCCTCAGATTCATTCATGGATCAACACTTATGGGAAGAATTATCTTACGTGGGAGGGGAATCGAGCTCAACTGGTGATATCCGAACCCGAATTAATCAAAGAGATACTGAAAACCAACGACGGATCTTTTCCGAAAAGGAAGGATGATTCGAGTATT…
